# Supplementary material for: Impact of JH Signaling on Reproductive Physiology of the Classical Insect Model, Rhodnius prolixus
Source: Int J Mol Sci. 2022 Nov 10;23(22):13832. doi: 10.3390/ijms232213832 (PMC9692686; doi:10.3390/ijms232213832)
Supplement: Supplementary file 1 [file ijms-23-13832-s001.zip]

Archive with 1 entries (1 files):
- ijms-1996375-supplementary.pdf
